# Supplementary material for: Environmental Enrichment and Agonistic Behavior in Post-Weaning Pigs: A Pilot Study Using Artificial Intelligence
Source: Biology (Basel). 2026 Jan 30;15(3):255. doi: 10.3390/biology15030255 (PMC12896451; doi:10.3390/biology15030255)
Supplement: Supplementary file 1 [file biology-15-00255-s001.zip]

Archive with 4 entries (3 files):
- biology-4069200-supplementary/
- biology-4069200-supplementary/Supplementary Algorithm S1.pdf
- biology-4069200-supplementary/Video S1- Prediction of aggressive and ear biting behavior in the recorded video.avi
- biology-4069200-supplementary/Video S2- Prediction of tail biting behavior in the recorded video.avi
